# Supplementary material for: Progression of microstructural deterioration in load-bearing immobilization osteopenia
Source: PLoS One. 2022 Nov 4;17(11):e0275439. doi: 10.1371/journal.pone.0275439 (PMC9635731; doi:10.1371/journal.pone.0275439)
Supplement: S2 Data — (ZIP) [file pone.0275439.s002.zip]

Archive with 1 entries (1 files):
- ÉVé╡éóâtâHâïâ_ü[ (2)/Body weight data.pdf
